# Supplementary material for: Integration of Transcriptome and Exome Genotyping Identifies Significant Variants with Autism Spectrum Disorder
Source: Pharmaceuticals (Basel). 2022 Jan 27;15(2):158. doi: 10.3390/ph15020158 (PMC8880056; doi:10.3390/ph15020158)
Supplement: Supplementary file 1 [file pharmaceuticals-15-00158-s001.zip]

Archive with 1 entries (1 files):
- pharmaceuticals-1520525-supplementary.pdf
